# Supplementary material for: Novel Pullulan/Gellan Gum Bilayer Film as a Vehicle for Silibinin-Loaded Nanocapsules in the Topical Treatment of Atopic Dermatitis
Source: Pharmaceutics. 2022 Oct 31;14(11):2352. doi: 10.3390/pharmaceutics14112352 (PMC9699506; doi:10.3390/pharmaceutics14112352)
Supplement: Supplementary file 1 [file pharmaceutics-14-02352-s001.zip]

Archive with 1 entries (1 files):
- pharmaceutics-1991848-supplementary.pdf
